# Supplementary material for: In Vivo Application of CRISPR/Cas9 Revealed Implication of Foxa1 and Foxp1 in Prostate Cancer Proliferation and Epithelial Plasticity
Source: Cancers (Basel). 2022 Sep 8;14(18):4381. doi: 10.3390/cancers14184381 (PMC9496785; doi:10.3390/cancers14184381)
Supplement: Supplementary file 1 [file cancers-14-04381-s001.zip]

Archive with 1 entries (1 files):
- cancers-1886823-supplementary.pdf
